# Supplementary material for: Herbaceous perennial plants with short generation time have stronger responses to climate anomalies than those with longer generation time
Source: Nat Commun. 2021 Mar 23;12:1824. doi: 10.1038/s41467-021-21977-9 (PMC7988175; doi:10.1038/s41467-021-21977-9)
Supplement: Supplementary file 4 — Supplementary Data 1 [file 41467_2021_21977_MOESM4_ESM.xlsx]

## Sheet: Sheet1
Species	Organism type	Dicot/Monoc	Years	Subpop	Database	Authorship	Type of non-climatic covariate (if any)
Actaea spicata	Herbaceous perennial	Eudicot	6	2	COMPADRE	Fröborg; Eriksson 2003 Can J Bot
Arabis fecunda	Herbaceous perennial	Eudicot	6	1	COMPADRE	Lesica; Shelly 1995 Am J Bot
Artemisia tripartita	Shrub	Eudicot	22	6		Chu et al. 2016 Nat Comm	Mowing/grazing
Asplenium scolopendrium	Fern		21	3	COMPADRE	Bremer; Jongejans 2010 Popul Ecol
Astragalus cremnophylax var. cremnophylax	Herbaceous perennial	Eudicot	6	1	COMPADRE	Maschinski; Frye; Rutman 1997 Cons Biol	Trampling
Astragalus scaphoides	Herbaceous perennial	Eudicot	11	3	COMPADRE	Crone; Lesica 2004 Ecology
Astragalus scaphoides	Herbaceous perennial	Eudicot	26	4	COMPADRE	Tenhumberg; Crone; Ramula; Tyre 2018 Ecology
Astragalus tyghensis	Herbaceous perennial	Eudicot	9	5	COMPADRE	Kaye; Pyke 2003 Ecology
Bencomia exstipulata	Shrub	Eudicot	9	1	COMPADRE	Marrero et al. 2019 J Nat Conserv
Bouteloua curtipendula	Graminoid	Monocot	34	2		Chu et al. 2016 Nat Comm
Bouteloua eriopoda	Graminoid	Monocot	18	7		Chu et al. 2016 Nat Comm
Bouteloua eriopoda	Graminoid	Monocot	32	10		Chu et al. 2016 Nat Comm
Bouteloua gracilis	Graminoid	Monocot	13	6		Chu et al. 2016 Nat Comm
Bouteloua hirsuta	Graminoid	Monocot	34	2		Chu et al. 2016 Nat Comm
Bouteloua rothrockii	Graminoid	Monocot	18	7		Chu et al. 2016 Nat Comm
Brassica insularis	Herbaceous perennial	Eudicot	9	4	COMPADRE	Noel; Maurice; Mignot; Glémin; Carbonell; Justy; Guyot; Olivieri; Petit 2010 Cons Genet
Centaurea corymbosa	Herbaceous perennial	Eudicot	6	3	COMPADRE	Fréville; Colas; Riba; Caswell; Mignot; Imbert; Olivieri 2004 Ecology
Centaurea corymbosa	Herbaceous perennial	Eudicot	21	6	COMPADRE	Belaid; Maurice; Fréville; Carbonell; Imbert 2018 Bio Con
Cirsium pitcheri	Herbaceous perennial	Eudicot	10	3	COMPADRE	Ellis et al. 2012 Ecology
Cirsium pitcheri	Herbaceous perennial	Eudicot	7	1	COMPADRE	Bell; Powell; Bowles 2013 J Wild Manag
Cirsium pitcheri	Herbaceous perennial	Eudicot	14	1	COMPADRE	Jolls; Marik; Hamze; Havens 2015 Biol Cons
Cirsium pitcheri	Herbaceous perennial	Eudicot	21	5	COMPADRE	Halsey; Bell; McEachern; Pavlovic 2016 Ecosphere	Site condition
Cirsium undulatum	Herbaceous perennial	Eudicot	30	1	COMPADRE	Dalgleish; Koons; Adler 2010 J Ecol
Cryptantha flava	Herbaceous perennial	Eudicot	14	1	COMPADRE	Salguero-Gomez; Kempenich; Forseth; Casper 2014 Ecol	Rainout shelters
Cypripedium calceolus	Herbaceous perennial	Monocot	8	3	COMPADRE	Nicolè; Brzosko; Till-Bottraud 2005 J Ecol
Cypripedium fasciculatum	Herbaceous perennial	Monocot	8	3	COMPADRE	Thorpe; Stanley; Kayne; Latham 2011 Report
Daphne rodriguezii	Shrub	Eudicot	9	4	COMPADRE	Rodriguez-Perez; Traveset 2012 Oikos	Mutualists
Dicerandra frutescens	Herbaceous perennial	Eudicot	12	7	COMPADRE	Menges; Quintana-Ascencio; Weekley; Gaoue 2006 Biol Cons	Disturbance
Dracocephalum austriacum	Herbaceous perennial	Eudicot	7	6	PADRINO	Nicolè; Dahlgren; Vivat, Till-Bottraud and Ehrlén 2011 J Ecol
Echinacea angustifolia	Herbaceous perennial	Eudicot	31	1	COMPADRE	Dalgleish; Koons; Adler 2010 J Ecol
Eriogonum longifolium var. gnaphalifolium	Herbaceous perennial	Eudicot	7	1	COMPADRE	Satterthwaite; Menges; Quintana-Ascencio 2002 Ecol Appl	Disturbance
Eryngium alpinum	Herbaceous perennial	Eudicot	9	7	COMPADRE	Andrello et al. 2012 Biol Cons	Mowing/grazing
Eryngium alpinum	Herbaceous perennial	Eudicot	9	2	COMPADRE	Andrello; Devaux; Quétier; Till-Bottraud 2018 J Appl Ecol	Mowing/grazing
Eryngium cuneifolium	Herbaceous perennial	Eudicot	9	3	COMPADRE	Menges; Quintana-Ascencio 2004 Ecol Monog	Disturbance
Frasera speciosa	Herbaceous perennial	Eudicot	34	1	COMPADRE	Che-Castaldo; Inouye 2011 Ecosphere
Haplopappus radiatus	Herbaceous perennial	Eudicot	9	10	COMPADRE	Kaye; Pyke 2003 Ecology
Hedyotis nigricans	Herbaceous perennial	Eudicot	29	1	COMPADRE	Dalgleish; Koons; Adler 2010 J Ecol
Helianthella quinquenervis	Herbaceous perennial	Eudicot	14	1	PADRINO	Compagnoni et al. 2016 Ecol Mono
Helianthemum juliae	Shrub	Eudicot	9	1	COMPADRE	Marrero-Gómez; Oostermeijer; Carqué-Álamo; Bañares-Baudet 2007 Biol Cons
Hesperostipa comata	Graminoid	Monocot	22	6		Chu et al. 2016 Nat Comm	Mowing/grazing
Hesperostipa comata	Graminoid	Monocot	13	6		Chu et al. 2016 Nat Comm
Horkelia congesta	Herbaceous perennial	Eudicot	6	1	COMPADRE	Kaye; Benfield 2004 Report
Kosteletzkya pentacarpos	Herbaceous perennial	Eudicot	8	1	COMPADRE	Pino; Picó; Roa 2007 Bot J Lin Soc
Lesquerella ovalifolia	Herbaceous perennial	Eudicot	28	1	COMPADRE	Dalgleish; Koons; Adler 2010 J Ecol
Lomatium bradshawii	Herbaceous perennial	Eudicot	7	7	COMPADRE	Kaye; Pyke 2003 Ecology
Opuntia imbricata	Succulent	Eudicot	10	1	PADRINO	Compagnoni et al. 2016 Ecol Mono
Opuntia macrorhiza	Succulent	Eudicot	6	2	COMPADRE	Haridas; Keeler; Tenhumberg 2015 Ecology
Opuntia rastrera	Succulent	Eudicot	7	2	COMPADRE	Mandujano; Montaña; Franco; Golubov; Flores-Martinez 2001 Ecology	Site condition
Orchis purpurea	Herbaceous perennial	Monocot	6	6	COMPADRE	Jacquemyns; Brys; Jongejans 2010 Ecology	Site condition
Panax quinquefolius	Herbaceous perennial	Eudicot	9	2	COMPADRE	Chandler; McGraw 2017 J Ecol
Paronychia jamesii	Herbaceous perennial	Eudicot	33	1	COMPADRE	Dalgleish; Koons; Adler 2010 J Ecol
Pascopyrum smithii	Graminoid	Monocot	13	6		Chu et al. 2016 Nat Comm
Pediocactus bradyi	Succulent	Eudicot	22	4	COMPADRE	Shryock; Esque; Hughes 2014 Am J Bot
Phyllanthus emblica	Tree	Eudicot	10	1	COMPADRE	Ticktin; Ganesan; Paramesha; Setty 2012 J Appl Ecol	Neighbors harvesting
Phyllanthus indofischeri	Tree	Eudicot	10	1	COMPADRE	Ticktin; Ganesan; Paramesha; Setty 2012 J Appl Ecol	Neighbors harvesting
Poa secunda	Graminoid	Monocot	22	6		Chu et al. 2016 Nat Comm	Mowing/grazing
Poa secunda	Graminoid	Monocot	13	6		Chu et al. 2016 Nat Comm
Primula veris	Herbaceous perennial	Eudicot	9	2	COMPADRE	Jacquemyn; Brys; Davison; Tuljapurkar; Jongejans 2011 Oikos	Mowing/grazing
Pseudoroegneria spicata	Graminoid	Monocot	22	6		Chu et al. 2016 Nat Comm	Mowing/grazing
Psoralea tenuiflora	Herbaceous perennial	Eudicot	33	1	COMPADRE	Dalgleish; Koons; Adler 2010 J Ecol
Purshia subintegra	Shrub	Eudicot	7	2	COMPADRE	Maschinski; Baggs; Quintana-Ascencio; Menges 2006 Cons Biol	Site condition
Pyrrocoma radiata	Herbaceous perennial	Eudicot	10	4	COMPADRE	Pfingsten 2013 PhD thesis	Site condition
Ratibida columnifera	Herbaceous perennial	Eudicot	29	1	COMPADRE	Dalgleish; Koons; Adler 2010 J Ecol
Schizachyrium scoparium	Graminoid	Monocot	34	2		Chu et al. 2016 Nat Comm
Serapias cordigera	Herbaceous perennial	Monocot	13	6	COMPADRE	Pellegrino; Bellusci 2014 Bot J Lin Soc	Anthropic
Silene spaldingii	Herbaceous perennial	Eudicot	12	1	COMPADRE	Lesica; Crone 2007 J Ecol
Solidago mollis	Herbaceous perennial	Eudicot	30	1	COMPADRE	Dalgleish; Koons; Adler 2010 J Ecol
Sphaeralcea coccinea	Herbaceous perennial	Eudicot	35	1	COMPADRE	Dalgleish; Koons; Adler 2010 J Ecol
Sporobolus flexuosus	Graminoid	Monocot	32	10		Chu et al. 2016 Nat Comm
Thelesperma megapotamicum	Herbaceous perennial	Eudicot	29	1	COMPADRE	Dalgleish; Koons; Adler 2010 J Ecol
Trillium ovatum	Herbaceous perennial	Monocot	6	2	COMPADRE	Ream 2011 PhD thesis
